# Supplementary material for: PTMs_Closed_Search: Multiple Post-Translational Modification Closed Search Using Reduced Search Space and Transferred FDR
Source: Proteomes. 2026 Feb 2;14(1):7. doi: 10.3390/proteomes14010007 (PMC12921745; doi:10.3390/proteomes14010007)
Supplement: Supplementary file 1 [file proteomes-14-00007-s001.zip]

Archive with 1 entries (1 files):
- proteomes-3970048-supplementary.pdf
